# Supplementary material for: Molecular Evidence of Drug-Resistant Tuberculosis in the Balimo Region of Papua New Guinea
Source: Trop Med Infect Dis. 2019 Feb 10;4(1):33. doi: 10.3390/tropicalmed4010033 (PMC6473227; doi:10.3390/tropicalmed4010033)
Supplement: Supplementary file 1 [file tropicalmed-04-00033-s001.zip]

Archive with 1 entries (1 files):
- tropicalmed-445721-SI.xlsx
