# Supplementary material for: Molecular Evidence of Drug-Resistant Tuberculosis in the Balimo Region of Papua New Guinea
Source: Trop Med Infect Dis. 2019 Feb 10;4(1):33. doi: 10.3390/tropicalmed4010033 (PMC6473227; doi:10.3390/tropicalmed4010033)
Supplement: Supplementary file 1 [file tropicalmed-04-00033-s001.zip › tropicalmed-445721-SI.xlsx]

## Sheet: All samples
Sample ID	Sample type	Balimo ZN	Other sample	Sample type	qPCR 16S (1)	qPCR 16S (2)	qPCR 16S (3)	qPCR senX3-regX3	qPCR overall	rpoB Rv0667 analysis	katG Rv1908c analysis
565	F/Up	1+		Decon and conc	22.77	21.29	-	28.21	Mtb	WT	WT
566	New	3+	619	Decon and conc	19.25	18.03	-	24.67	Mtb	WT	WT
567	New	NAFB		Decon and conc	N/A	37.88	N/A	N/A	negative	n/a	n/a
568	F/Up	NAFB		Decon and conc	34.42	32.28	-	N/A	MTBC or NTM	NP	NP
569	New	NAFB		Decon and conc	N/A	N/A	-	N/A	negative	NP	NP
570	New	NAFB		Decon and conc	40.01	38.78	-	N/A	negative	NP	NP
571	New	NAFB		Decon and conc	N/A	N/A	-	N/A	negative	n/a	n/a
572	New	3+, 2+	616	Decon and conc	15.58	14.09	-	20.65	Mtb	WT	WT
573	New	NAFB		Decon and conc	31.38	29.38	-	35.81	Mtb	NP	NP
574	New	3+		Decon and conc	16.31	14.84	-	21.47	Mtb	WT	WT
575	New	NAFB		Decon and conc	31.92	29.52	-	39.6	Mtb	NP	NP
576	New	NAFB		Decon and conc	32.78	30.37	-	35.35	Mtb	NP	CCG->CTG (P219L)
577	New	NAFB		Decon and conc	N/A	N/A	-	N/A	negative	n/a	n/a
578	New	NAFB		Decon and conc	39.92	41.67	-	N/A	negative	NP	NP
579	New	NAFB		Decon and conc	N/A	N/A	-	N/A	negative	n/a	n/a
580	New	NAFB		Decon and conc	33.07	31.19	-	36.77	Mtb	NP	NP
581	New	NAFB		Decon and conc	40.89	37.15	-	N/A	negative	NP	NP
582	New	1+		Decon and conc	22.7	20.82	-	27.56	Mtb	TCG->TTG (S450L) ATC->GTC (I480V)	WT
583	New	NAFB		Decon and conc	N/A	N/A	-	N/A	negative	n/a	n/a
584	New	NAFB		Decon and conc	32.45	29.71	-	35.91	Mtb	NP	NP
585	New	NAFB		Decon and conc	N/A	N/A	-	N/A	negative	n/a	n/a
586	New	NAFB		Decon and conc	28.18	26.64	-	34.41	Mtb	NP	GCC->GTC (A361V) CCG->TCG (P365S) TCG->TTC (S383L) CGC->TGC (R396C)
587	New	NAFB		Decon and conc	N/A	37.54	N/A	N/A	negative	n/a	n/a
588	F/Up	2+		Decon and conc	28.04	25.9	-	32.29	Mtb	NP	WT
589	F/Up	NAFB		Decon and conc	N/A	N/A	-	N/A	negative	n/a	n/a
590	Unknown	NAFB		Decon and conc	N/A	N/A	-	N/A	negative	n/a	n/a
591	New	NAFB		Decon and conc	N/A	N/A	-	N/A	negative	n/a	n/a
592	New	NAFB		Decon and conc	N/A	38.03	N/A	N/A	negative	n/a	n/a
593	New	NAFB		Decon and conc	41.41	N/A	-	N/A	negative	NP	NP
594	New	NAFB		Decon and conc	33.75	31.9	-	N/A	MTBC or NTM	NP	NP
595	New	NAFB		Decon and conc	N/A	N/A	-	N/A	negative	n/a	n/a
596	New	3+		Decon and conc	17.83	16.28	-	22.17	Mtb	WT	WT
597	New	NAFB		Decon and conc	39.59	36.14	-	N/A	MTBC or NTM	NP	NP
598	F/Up	NAFB		Decon and conc	N/A	N/A	-	N/A	negative	NP	NP
599	F/Up	2+		Decon and conc	20.27	19.05	-	25.35	Mtb	WT	WT
600	F/Up	NAFB		Decon and conc	35.06	34.05	-	N/A	MTBC or NTM	NP	NP
601	New	1+, 2+		Decon and conc	21.19	19.61	-	25.52	Mtb	WT	WT
602	New	2+		Decon and conc	21.19	19.44	-	26.38	Mtb	WT	WT
603	New	NAFB		Decon and conc	N/A	N/A	-	N/A	negative	NP	NP
604	New	NAFB		Decon and conc	N/A	N/A	-	N/A	negative	n/a	n/a
605	New	NAFB		Decon and conc	38.19	35.04	-	N/A	MTBC or NTM	NP	NP
606	New	NAFB		Decon and conc	N/A	N/A	-	N/A	negative	n/a	n/a
607	New	NAFB		Decon and conc	N/A	N/A	-	N/A	negative	n/a	n/a
608	New	NAFB		Decon and conc	N/A	N/A	-	N/A	negative	n/a	n/a
609	New	NAFB		Decon and conc	N/A	N/A	-	N/A	negative	n/a	n/a
610	New	2+		Decon and conc	17.79	16.45	-	22.26	Mtb	WT	WT
611	New	NAFB		Decon and conc	N/A	N/A	-	N/A	negative	NP	NP
612	New	NAFB		Decon and conc	N/A	N/A	-	N/A	negative	n/a	n/a
613	New	NAFB		Decon and conc	N/A	N/A	-	N/A	negative	n/a	n/a
614	New	NAFB		Decon and conc	N/A	N/A	-	N/A	negative	n/a	n/a
615	New	NAFB		Decon and conc	N/A	N/A	-	N/A	negative	n/a	n/a
616	F/Up	NAFB	572	Decon and conc	24.36	22.43	-	28.73	Mtb	WT	WT
617	New	NAFB		Decon and conc	N/A	N/A	-	N/A	negative	NP	NP
618	New	NAFB		Decon and conc	19.6	18.36	-	24.86	Mtb	WT	WT
619	F/Up	NAFB	566	Decon and conc	20.71	19.2	-	26.1	Mtb	WT	WT
620	New	NAFB		Decon and conc	N/A	N/A	-	N/A	negative	n/a	n/a
621	F/Up	NAFB		Decon and conc	22	20.71	-	26.17	Mtb	WT (TTC) or F548L (TTA - REV only)	WT
622	New	NAFB		Decon and conc	17.91	16.54	-	22.12	Mtb	WT	WT
623	New	3+		Decon and conc	21.75	20.17	-	26.32	Mtb	WT	WT
624	F/Up	NAFB		Decon and conc	25.03	22.92	-	29.65	Mtb	WT	WT
625	New	3+		Decon and conc	16.69	15.24	-	21.85	Mtb	TCG->TTG (S450L)	WT
626	New	3+		Decon and conc	15.7	14.21	-	20.56	Mtb	WT	WT
627	New	NAFB		Decon and conc	42.77	37.92	-	N/A	negative	NP	NP
628	New	1+, NAFB		Decon and conc	20.71	19.46	-	26.01	Mtb	WT	WT
629	New	NAFB		Decon and conc	34.48	31.97	-	N/A	MTBC or NTM	NP	NP
630	New	NAFB		Decon and conc	42.07	39.87	-	N/A	negative	NP	NP
631	New	3+		Decon and conc	18.47	16.72	-	23.49	Mtb	WT	WT
632	New	NAFB		Decon and conc	38.53	37	-	N/A	MTBC or NTM	NP	NP
633	New	NAFB		Decon and conc	36.83	32.57	-	40.6	MTBC or NTM	NP	NP
634	F/Up	NAFB		Decon and conc	N/A	N/A	-	N/A	negative	n/a	n/a
635	New	NAFB		Decon and conc	28.87	26.89	-	33.69	Mtb	WT	NP
636	New	NAFB		Decon and conc	N/A	N/A	-	N/A	negative	NP	NP
637	New	NAFB		Decon and conc	39.39	35.75	-	N/A	MTBC or NTM	NP	NP
638	F/Up	NAFB		Decon and conc	36.6	36.97	-	39.62	Mtb	NP	NP
639	New	NAFB		Decon and conc	39.26	38.17	-	N/A	MTBC or NTM	NP	NP
640	New	NAFB		Decon and conc	N/A	N/A	-	N/A	negative	n/a	n/a
641	New	NAFB		Decon and conc	N/A	N/A	-	N/A	negative	n/a	n/a
642	New	NAFB		Decon and conc	42.26	38.68	-	N/A	negative	NP	NP
643	New	1+		Decon and conc	25.8	23.71	-	30.24	Mtb	WT	WT
644	New	NAFB		Decon and conc	37.12	35.99	-	38.28	Mtb	NP	NP
645	New	NAFB		Decon and conc	N/A	N/A	-	N/A	negative	n/a	n/a
646	New	NAFB		Decon and conc	N/A	N/A	-	N/A	negative	n/a	n/a
647	F/Up	NAFB		Decon and conc	31.68	29.21	-	34.94	Mtb	NP	NP
648	New	1+		Decon and conc	22.92	21.1	-	27.49	Mtb	TCG->TTG (S450L)	WT
649	New	NAFB		Decon and conc	N/A	N/A	-	N/A	negative	n/a	n/a
650	F/Up	3+		Decon and conc	25	22.89	-	28.91	Mtb	WT	WT
651	New	NAFB		Decon and conc	37.67	38.91	-	N/A	MTBC or NTM	NP	NP
652	New	NAFB		Decon and conc	29.31	27.23	-	32.15	Mtb	WT	NP
653	New	NAFB		Decon and conc	N/A	38.26	N/A	N/A	negative	n/a	n/a
654	New	NAFB		Decon and conc	N/A	N/A	-	N/A	negative	n/a	n/a
655	New	NAFB		Decon and conc	39.26	35.09	-	N/A	MTBC or NTM	NP	NP
656	F/Up	NAFB		Decon and conc	N/A	N/A	-	N/A	negative	n/a	n/a
657	New	2+	692	Decon and conc	21.61	19.72	-	25.52	Mtb	WT	WT
658	New	NAFB		Decon and conc	39.13	36.31	-	N/A	MTBC or NTM	NP	NP
659	New	NAFB		Decon and conc	N/A	N/A	-	N/A	negative	n/a	n/a
660	New	NAFB		Decon and conc	N/A	N/A	-	N/A	negative	n/a	n/a
661	New	1+		Decon and conc	28.15	28.01	-	35.9	Mtb	WT	NP
662	New	NAFB	663	Decon and conc	N/A	38.25	N/A	N/A	negative	n/a	n/a
663	New	NAFB	662	Decon and conc	38.37	35.51	-	N/A	MTBC or NTM	NP	NP
664	New	NAFB		Decon and conc	N/A	N/A	-	N/A	negative	n/a	n/a
665	New	NAFB		Decon and conc	20.22	18.23	-	23.76	Mtb	WT	WT
666	New	1+		Decon and conc	23	21.37	-	27.84	Mtb	NP	NP
667	New	NAFB		Decon and conc	N/A	N/A	-	N/A	negative	n/a	n/a
668	New	NAFB		Decon and conc	39.95	36.81	-	N/A	MTBC or NTM	NP	NP
669	New	NAFB		Decon and conc	N/A	N/A	-	N/A	negative	NP	NP
670	New	NAFB	675	Decon and conc	N/A	N/A	-	N/A	negative	n/a	n/a
671	New	3+	672	Decon and conc	28.26	26.69	-	31.6	Mtb	WT	WT
672	New	3+	671	Fresh	28.45	25.78	-	44.77	MTBC or NTM	WT	WT
673	New	NAFB		Fresh	N/A	38.63	N/A	N/A	negative	n/a	n/a
674	New	NAFB		Fresh	N/A	N/A	-	N/A	negative	n/a	n/a
675	New	NAFB	670	Fresh	N/A	N/A	-	N/A	negative	n/a	n/a
676	New	NAFB		Fresh	N/A	N/A	-	N/A	negative	n/a	n/a
677	New	NAFB		Fresh	N/A	40.19	-	N/A	negative	n/a	n/a
678	New	NAFB		Fresh	N/A	N/A	-	N/A	negative	n/a	n/a
679	New	NAFB		Fresh	N/A	N/A	-	N/A	negative	n/a	n/a
680	New	NAFB		Fresh	N/A	N/A	-	N/A	negative	n/a	n/a
681	New	NAFB		Fresh	N/A	N/A	-	N/A	negative	n/a	n/a
682	New	NAFB		Fresh	N/A	N/A	-	N/A	negative	n/a	n/a
683	New	NAFB		Fresh	N/A	N/A	-	N/A	negative	n/a	n/a
684	New	NAFB		Fresh	N/A	N/A	-	N/A	negative	n/a	n/a
685	New	NAFB		Fresh	N/A	40.31	-	N/A	negative	n/a	n/a
686	New	NAFB		Fresh	N/A	40.72	-	N/A	negative	n/a	n/a
687	New	NAFB		Fresh	N/A	N/A	-	N/A	negative	n/a	n/a
688	New	NAFB		Fresh	N/A	36.59	N/A	N/A	negative	n/a	n/a
689	New	NAFB		Fresh	N/A	N/A	-	N/A	negative	n/a	n/a
690	New	NAFB		Fresh	N/A	N/A	-	N/A	negative	n/a	n/a
691	New	NAFB		Fresh	N/A	N/A	-	N/A	negative	n/a	n/a
692	F/Up	NAFB	657	Decon and conc	34.06	33.5266	-	41.56	MTBC or NTM	WT	NP
693	New	NAFB		Decon and conc	N/A	30.4888	N/A	N/A	negative	n/a	n/a
694	New	NAFB		Decon and conc	N/A	N/A	-	N/A	negative	n/a	n/a
695	New	NAFB		Decon and conc	N/A	N/A	-	N/A	negative	n/a	n/a
696	New	NAFB		Decon and conc	N/A	N/A	-	N/A	negative	n/a	n/a
697	New	S01, S03		Decon and conc	N/A	N/A	-	N/A	negative	n/a	n/a
698	New	NAFB		Decon and conc	N/A	N/A	-	N/A	negative	n/a	n/a
699	New	NAFB		Decon and conc	N/A	N/A	-	N/A	negative	n/a	n/a
700	New	NAFB		Decon and conc	N/A	N/A	-	N/A	negative	n/a	n/a
701	New	NAFB		Decon and conc	N/A	N/A	-	N/A	negative	n/a	n/a
702	F/Up	NAFB		Decon and conc	N/A	N/A	-	N/A	negative	n/a	n/a
703	New	NAFB		Decon and conc	N/A	N/A	-	N/A	negative	n/a	n/a
704	New	NAFB		Decon and conc	N/A	N/A	-	N/A	negative	n/a	n/a
705	New	NAFB		Decon and conc	N/A	N/A	-	N/A	negative	n/a	n/a
706	New	2+, 1+		Decon and conc	23.73	23.804	-	26.93	Mtb	TCG->TTG (S450L)	WT
707	New	NAFB		Decon and conc	34.62	35.2995	-	38.64	Mtb	Not matched to ref strain	NP
708	New	NAFB		Decon and conc	38.11	37.3023	-	N/A	MTBC or NTM	NP	NP
709	New	3+		Decon and conc	23.85	23.9373	-	26.29	Mtb	WT	WT
710	New	NAFB		Decon and conc	N/A	N/A	-	N/A	negative	n/a	n/a
711	New	NAFB		Decon and conc	N/A	38.7178	N/A	N/A	negative	n/a	n/a
712	New	NAFB		Decon and conc	N/A	N/A	-	N/A	negative	n/a	n/a
713	New	NAFB		Decon and conc	35.32	36.1685	-	N/A	MTBC or NTM	NP	NP
714	Unknown	Unknown		Decon and conc	N/A	38.3507	N/A	N/A	negative	n/a	n/a
715	New	NAFB		Decon and conc	N/A	N/A	-	N/A	negative	n/a	n/a
716	New	NAFB		Decon and conc	N/A	N/A	-	N/A	negative	n/a	n/a
717	New	NAFB		Decon and conc	32.03	32.2404	-	35.02	Mtb	WT	WT
718	New	3+		Decon and conc	22.15	22.2274	-	25.83	Mtb	TCG->TTG (S450L)	WT
719	New	NAFB		Decon and conc	34.75	34.645	-	39.31	Mtb	NP	NP
720	New	1+		Decon and conc	24.39	24.5272	-	28.62	Mtb	WT	WT
721	New	NAFB		Decon and conc	21.11	21.11	-	24.15	Mtb	WT	WT
722	New	NAFB		Decon and conc	N/A	38.7853	N/A	N/A	negative	n/a	n/a
723	New	N/S, 1+		Decon and conc	23.3	23.4666	-	27.02	Mtb	WT	WT (GAA) or E261K (AAA - REV only)
724	New	NAFB		Decon and conc	N/A	38.0586	N/A	N/A	negative	n/a	n/a
725	New	NAFB		Decon and conc	N/A	38.611	N/A	N/A	negative	n/a	n/a
726	New	3+		Decon and conc	22.02	22.2365	-	26.02	Mtb	WT	WT
727	New	NAFB		Decon and conc	41.58	N/A	N/A	N/A	negative	n/a	n/a
728	New	NAFB		Decon and conc	35.74	36.1455	-	N/A	MTBC or NTM	NP	NP
729	New	NAFB		Decon and conc	N/A	N/A	-	N/A	negative	n/a	n/a
730	New	1+		Decon and conc	40.06	N/A	N/A	N/A	negative	n/a	n/a
731	New	NAFB		Decon and conc	N/A	N/A	-	N/A	negative	n/a	n/a
732	New	NAFB		Decon and conc	N/A	N/A	-	N/A	negative	n/a	n/a
733	New	NAFB		Decon and conc	N/A	N/A	-	N/A	negative	n/a	n/a
734	New	NAFB		Decon and conc	N/A	N/A	-	N/A	negative	n/a	n/a
735	F/Up	NAFB		Decon and conc	35.51	35.2599	-	N/A	MTBC or NTM	NP	NP
736	New	NAFB		Decon and conc	24.33	N/A	38.4643	N/A	MTBC or NTM	NP	NP
737	F/Up	3+		Decon and conc	22.19	22.494	-	26.01	Mtb	WT	WT (GGC) or G279R (CGC - REV only)
738	New	NAFB		Decon and conc	37.01	37.257	-	N/A	MTBC or NTM	NP	NP
739	New	NAFB		Decon and conc	N/A	N/A	-	N/A	negative	n/a	n/a
740	New	NAFB		Decon and conc	36.11	N/A	38.4219	N/A	MTBC or NTM	NP	NP
741	New	NAFB		Decon and conc	N/A	N/A	-	N/A	negative	n/a	n/a
742	New	NAFB		Decon and conc	N/A	N/A	-	N/A	negative	n/a	n/a
743	Unknown	Unknown		Decon and conc	N/A	24.5608	23.733	27.24	Mtb	WT	WT
744	New	NAFB		Decon and conc	40.01	N/A	38.4956	N/A	negative	NP	NP
745	New	NAFB		Decon and conc	N/A	N/A	-	N/A	negative	n/a	n/a
746	New	NAFB		Decon and conc	38.87	N/A	N/A	N/A	negative	n/a	n/a
747	New	NAFB		Decon and conc	N/A	N/A	-	N/A	negative	n/a	n/a
748	New	NAFB		Decon and conc	N/A	N/A	-	N/A	negative	n/a	n/a
749	New	NAFB		Decon and conc	N/A	N/A	-	N/A	negative	n/a	n/a
750	New	NAFB		Decon and conc	N/A	N/A	-	N/A	negative	n/a	n/a
751	New	1+		Decon and conc	29.4	29.8325	-	32.59	Mtb	WT	WT
752	New	NAFB		Decon and conc	N/A	N/A	-	N/A	negative	n/a	n/a
753	New	NAFB		Decon and conc	N/A	N/A	-	N/A	negative	n/a	n/a
754	New	NAFB		Decon and conc	30.04	N/A	30.2328	33.79	Mtb	WT	WT
755	New	NAFB		Decon and conc	N/A	N/A	-	N/A	negative	n/a	n/a
756	New	NAFB		Decon and conc	N/A	N/A	-	N/A	negative	n/a	n/a
757	New	NAFB		Decon and conc	N/A	N/A	-	N/A	negative	n/a	n/a
758	New	NAFB		Decon and conc	N/A	N/A	-	N/A	negative	n/a	n/a
759	New	NAFB		Decon and conc	N/A	N/A	-	N/A	negative	n/a	n/a
760	New	NAFB		Decon and conc	N/A	N/A	-	N/A	negative	n/a	n/a
761	New	NAFB		Decon and conc	N/A	N/A	-	N/A	negative	n/a	n/a
762	New	NAFB		Decon and conc	N/A	N/A	-	N/A	negative	n/a	n/a
763	New	NAFB		Decon and conc	N/A	N/A	-	N/A	negative	n/a	n/a
764	New	NAFB		Decon and conc	N/A	N/A	-	N/A	negative	n/a	n/a
765	New	NAFB		Decon and conc	N/A	N/A	-	N/A	negative	n/a	n/a
766	New	NAFB		Decon and conc	N/A	N/A	-	N/A	negative	n/a	n/a
767	New	NAFB		Decon and conc	N/A	N/A	-	N/A	negative	n/a	n/a
768	New	NAFB		Decon and conc	N/A	N/A	-	N/A	negative	n/a	n/a
769	New	NAFB		Decon and conc	N/A	N/A	-	N/A	negative	n/a	n/a
770	New	NAFB		Decon and conc	N/A	N/A	-	N/A	negative	n/a	n/a
771	New	NAFB		Decon and conc	N/A	N/A	-	N/A	negative	n/a	n/a
772	New	NAFB		Decon and conc	N/A	N/A	-	N/A	negative	n/a	n/a
773	New	NAFB		Decon and conc	N/A	N/A	-	N/A	negative	n/a	n/a
774	New	NAFB		Decon and conc	N/A	N/A	-	N/A	negative	n/a	n/a
775	New	NAFB		Decon and conc	N/A	N/A	-	N/A	negative	n/a	n/a
776	New	NAFB		Decon and conc	N/A	N/A	-	N/A	negative	n/a	n/a
777	New	NAFB		Decon and conc	N/A	N/A	-	N/A	negative	n/a	n/a
778	New	NAFB		Decon and conc	N/A	N/A	-	N/A	negative	n/a	n/a
779	New	NAFB		Decon and conc	N/A	N/A	-	N/A	negative	n/a	n/a
780	New	NAFB		Decon and conc	N/A	N/A	-	N/A	negative	n/a	n/a
781	New	NAFB		Decon and conc	N/A	N/A	-	N/A	negative	n/a	n/a
782	New	NAFB		Decon and conc	N/A	N/A	-	N/A	negative	n/a	n/a
783	New	NAFB		Decon and conc	N/A	N/A	-	N/A	negative	n/a	n/a
784	New	NAFB		Decon and conc	N/A	N/A	-	N/A	negative	n/a	n/a
785	New	NAFB		Decon and conc	N/A	N/A	-	N/A	negative	n/a	n/a
786	New	NAFB		Decon and conc	N/A	N/A	-	N/A	negative	n/a	n/a
787	New	NAFB		Decon and conc	N/A	N/A	-	N/A	negative	n/a	n/a
788	New	NAFB		Decon and conc	N/A	N/A	-	N/A	negative	n/a	n/a
789	New	NAFB	804	Decon and conc	N/A	N/A	-	N/A	negative	n/a	n/a
790	New	1+		Decon and conc	25.33	25.15	-	29.21	Mtb	WT	WT
791	New	NAFB		Decon and conc	N/A	N/A	-	N/A	negative	n/a	n/a
792	New	NAFB		Decon and conc	37.51	43.35	36.9126	N/A	MTBC or NTM	NP	NP
793	New	NAFB		Decon and conc	N/A	N/A	-	N/A	negative	n/a	n/a
794	New	NAFB		Decon and conc	37.89	N/A	N/A	N/A	negative	n/a	n/a
795	New	NAFB		Decon and conc	N/A	N/A	-	N/A	negative	n/a	n/a
796	New	2+, 1+		Decon and conc	21.64	22.35	-	25.45	Mtb	WT	WT
797	New	3+		Decon and conc	19.62	20.2	-	22.79	Mtb	WT	WT (GGC) or G279R (CGC - REV only)
798	New	3+		Fresh	27.49	27.34	-	30.7	Mtb	WT	Bad seq
799	F/Up	NAFB		Fresh	39.14	36.33	-	39.85	Mtb	NP	NP
800	New	Unknown		Fresh	27.2	28.02	-	30.74	Mtb	WT	WT (GGC) or G279R (CGC - REV only)
801	New	Unknown		Fresh	N/A	N/A	-	N/A	negative	n/a	n/a
802	New	Unknown		Fresh	N/A	N/A	-	N/A	negative	n/a	n/a
803	Unknown	Unknown		Fresh	24	24.68	-	28.68	Mtb	WT	WT
804	New	NAFB	789	Fresh	N/A	N/A	-	N/A	negative	n/a	n/a
